# Supplementary material for: In-Silico Selection of Aptamer Targeting SARS-CoV-2 Spike Protein
Source: Int J Mol Sci. 2022 May 22;23(10):5810. doi: 10.3390/ijms23105810 (PMC9143595; doi:10.3390/ijms23105810)
Supplement: Supplementary file 1 [file ijms-23-05810-s001.zip]

Archive with 1 entries (1 files):
- ijms-1506567-supplementary.pdf
